# Supplementary material for: Thyroid Hormone Receptor β Knockdown Reduces Suppression of Progestins by Activating the mTOR Pathway in Endometrial Cancer Cells
Source: Int J Mol Sci. 2022 Oct 19;23(20):12517. doi: 10.3390/ijms232012517 (PMC9604373; doi:10.3390/ijms232012517)
Supplement: Supplementary file 1 [file ijms-23-12517-s001.zip]

Archive with 1 entries (1 files):
- ijms-1889932 Supplementary.pdf
